# Supplementary material for: A Case Report of a Patient on Therapeutic Warfarin Who Died of COVID-19 Infection with a Sudden Rise in D-Dimer
Source: Biomedicines. 2021 Oct 3;9(10):1382. doi: 10.3390/biomedicines9101382 (PMC8533641; doi:10.3390/biomedicines9101382)
Supplement: Supplementary file 1 [file biomedicines-09-01382-s001.zip]

Archive with 1 entries (1 files):
- biomedicines-1378927-supplementary.pdf
